# Supplementary material for: Maternal Chronic Ultrasound Stress Provokes Immune Activation and Behavioral Deficits in the Offspring: A Mouse Model of Neurodevelopmental Pathology
Source: Int J Mol Sci. 2023 Jul 20;24(14):11712. doi: 10.3390/ijms241411712 (PMC10380915; doi:10.3390/ijms241411712)
Supplement: Supplementary file 1 [file ijms-24-11712-s001.zip]

Archive with 1 entries (1 files):
- ijms-2385329-supplementary.pdf
